# Supplementary material for: Clinical Translation of Mesenchymal Stromal Cell Therapy for Graft Versus Host Disease
Source: Front Cell Dev Biol. 2019 Nov 21;7:255. doi: 10.3389/fcell.2019.00255 (PMC6881464; doi:10.3389/fcell.2019.00255)
Supplement: Supplementary file 1 [file Table_1.xlsx]

## Sheet: Supplementary Table S1
Supplementary Table S1
Safety guidelines in cell-based products	ANVISA (Brazil)	FDA (USA)	EMA (Europe)
Facilities	Cells or tissues should be handle in order to avoid cross-contamination or mix-ups. When using viral vector or plasmids, it should be done in a separate area. When more than one type of cell needs to be cultivated in the same room, it should be done in different times. It is not permitted to manipulate two types of cells at the same time in the same room.	Ensure handling cells without mix-up and prevent contamination. Dispose of sewage and trash in a sanitary manner. Documentation must be done for all clenaing and sanitation activities and should be retained for 3 years after creation.	A multi-product facility is accepted when risk mitigation measures are implemented to prevent mix-ups and cross-contamination. Activities involving infectious viral vectors should be performed in a separated area. Manufacturing activities concerning diferent starting or finished products should be separated either in place or in time. The possibility of using more than one biosafety cabinet in th…
Environmental control	Air particle monitoring should be assessed in all rooms and monitoring should be continuous (appropriate intervals). Microbiological monitoring of the rooms, biosafety cabinets and incubators should be done at appropriate intervals.	Temperature and humidity control. Ventilation and air filtration. Cleaning and desinfection of rooms and equipments. Inspect environmental control system periodically. Maintain records of environmental control.	Air particle monitoring system should be performed to ensure aseptic environment. The same is expected for isolators and biosafety cabinets. Appropriate alert and actions should be defined. Presence of specific microorganisms (yeast, moulds...) should be checked. Continuos monitoring is required during critical operations. Air pressure cascades should be defined and monitored. Negative pressures …
Equipment	Calibrations and inpections of the equipments should be done at appropriate intervals. Cleaning and sanitization should be done and recorded. Cleaning is essential when cultivating different types of cells; personnel should work with one type of cell, then the room should be cleaned in order to permit the work with another type. Cleaning products should be GMP grade or not present any hazard subs…	Must clean, sanitize and maintain equipment according to established schedules. Calibrate all automated, mechanical, electronic or other equipments. Maintain records of cleaning, sanitizing or calibration. Dispaly recordo f recente cleaning, sanitizing or calibration near of each equipment. You must identify each cells manufactured with an equipment.	Equipments should be calibrated, inspected and checked at defined intervals. Records should be maintaned. Air vent filters should be changed at appropriate intervals. Cleaning is essential in order to prevent contamination for the products. Repair and maintenance operations should not presente any hazard to manufactured products.
Suplies and reagents	All materials used in the manufaturing of the cells should be GMP grade. Risk of contamination of the materials must be assessed on viral and microbial safety. Reagents or solutions made ‘in house’ should be identified: name, concentration, lot number and expiration date. When using methods developed ‘in house’, it should be described and all steps should be registered as well as validation proto…	Supplies and reagents must not be used until verification of possible risk of introduction, transmission or spread of diseases. Reagents must be sterile. Validation of processes for production of in-house reagentes. Records of the receipt of each supply or reagente (type, quantity, manufacturer, lot number, date of receipt and expiration date). Records of verification of each supply or reagente (…	Raw material should be of pharmaceutical grade. When using research grade materials, the risks should be understood. Authorised medicinal products in Europe Union (cytokines, human serum albumin, recombinant proteins), certificate of analysis is not required. Risk of contamination of raw material should be assessed on viral and microbial safety and transmissible spongiform encephalopathy. When mi…
Processing and process controls	Testing for viral or microbiological organisms, preparation, sterilization, sanitization, storage should be assessed. Citogenetics analysis should also be tested. Validation of published methods should be done in the cell therapy center. Any change should be documented and approved by a responsible person. Quality parameters should be assessed and monitored at appropriate intervals.	Processing means any activity such as testing for microorganisms, preparation, sterilization, steps to inactivate or remove adventitious agentes, preservation for storage and removal from storage. Human cells or tissue from two or more donors must not be pooled. Sampling of in-process cells must be representative of the material to be evaluated. When using a published validated process, verificat…	Control strategy should address potential risks, including equipment and personnel, controls on starting and raw materials, implementation of effective sterilization and sanitizations procedures. Quality parameters should be monitored at appropriate intervals. Any necessary environmental control should be carried out and recorded.
Labeling controls	Labels should be clear and avoid mix-ups.	Establish and maintain procedures to control the labeling of cells. Ensure proper cell identification to prevent mix-ups.	Particular attention should be paid to preventing mix-ups of autologous products. Labels applied to containers or equipments should be clear and unambiguous. Compatibility of labels with storage or processing conditions should be verified.
Storage	A stock room should be clean and any expired material should be discarted. Cells must be stored at na appropriate temperature. Record of storage temperatures should be assessed and maintaned. Recalled or returned materials should be stored in a separate area. Quarantine status should be maintained until tests for materials or cells/tissues have been released.	Control of storage areas and stock rooms to prevent mix-ups, contamination and cross-contamination of cells, supplies and reagents. Cells must be stored at an appropriate temperature. Expiration date must be based on cell type, processing, storage conditions and packaging. Record of storage temperatures for cells must be maintained. Review recorded temperatures periodically.	Storage areas should be clean and dry within acceptable temperatures. Quarantine status ensured by storage in separate areas, it should be marked and access should be restricted. Recalled and returned materials should be stored in a separated area. Rejected materials should be stored in a restricted area. Highly reactive materials/products should be stored in secure areas.
Receipt, predistribution and distribution	Cells received from another cell center should be assessed for the presence of microorganisms and cells should be placed in quarantine. New processes should be validated and deviations should be avoided. Packaging should ensure cell características and avoid contamination.	Each incoming cells must be evaluated for the presence of microorganisms. Cells must be accepted, rejected or placed in quarantine. Before distribution of the cells, manufacturing and tracking records muts be reviewed and a responsible person must document and date the availability of cell distribution. Cells in quaratine, contaminated, recovered from a ineligible donor or from a donor that did n…	New manufacturing processes should demonstrate its suitability. Any deviation from procedures should be avoided. Incoming materials and products (receipt, quaratine, sampling, storage, labelling and packaging) should be done in accordance with written procedures. Incoming materials and finished products should be physically or administratively quarantined after receipt until they have been releas…
Records	Records must be clear and avoid misunderstood. Records must identify the person performing the work and the dates. Records must be maintained electronically, as original paper records, or as true copies such as fotocopies, microfiche or microfilm. Computer and reader equipment must be readily available. System must be backed up. Standard operating procedures should be done for all protocols. Any …	Records must be accurate, indelible and legible. Records must identify the person performing the work and the dates. Records must be maintained electronically, as original paper records, or as true copies such as fotocopies, microfiche or microfilm. Computer and reader equipment must be readily available. System must be backed up. Records must be retained for 10 years after theis creation.	Two types of documentation should be established in the facility: standard operating procedures and records/reports. Documentation should be done in paper, electronic, photographic media or video recording. Duplication or back-ups should be done. Documents should be done ensuring accuracy, completeness, availability and legibility. Documents containing specifications and instruction should be app…
Tracking	Cells should be tracked from donor point to the finished product.	A system of cell tracking must be established and maintained. Each cell is assigned and labeled with distinct code (from donor to the recipiente and from the recipiente to the donor). It may not include individual’s name, social security number or medical record number.	Bidirectional tracking of cells/tissues should be created from the point fo donation, through manufacturing, to the delivery of the finished product to the recipient. Donation identification, internal code (identification system), identification of critical raw material and other active substances should be retained for a minimum of 30 years after the expiration date of the product. Donor animal …
